# Supplementary material for: A Comprehensive Evaluation of Dioxins and Furans Occurrence in River Sediments from a Secondary Steel Recycling Craft Village in Northern Vietnam
Source: Molecules. 2024 Apr 15;29(8):1788. doi: 10.3390/molecules29081788 (PMC11052440; doi:10.3390/molecules29081788)
Supplement: Supplementary file 1 [file molecules-29-01788-s001.zip]

Archive with 1 entries (1 files):
- molecules-2935702-supplementary.pdf
